# Supplementary material for: Uncertainty-aware large language models for explainable disease diagnosis
Source: NPJ Digit Med. 2025 Nov 18;8:690. doi: 10.1038/s41746-025-02071-6 (PMC12627459; doi:10.1038/s41746-025-02071-6)
Supplement: Supplementary file 2 — Supplementary Note 8 [file 41746_2025_2071_MOESM2_ESM.xlsx]

## Sheet: Sheet1
Specialty	ICD-10-CM	Disease	Source_institute	Source_link
Endocrinology	E05	Hyperthyroidism	American Thyroid Association	https://www.thyroid.org/hyperthyroidism/
Endocrinology	E10	Type 1 diabetes mellitus	The American Diabetes Association	https://diabetesjournals.org/care/article/45/Supplement_1/S17/138925/2-Classification-and-Diagnosis-of-Diabetes
Endocrinology	E11	Type 2 diabetes mellitus	The American Diabetes Association	https://diabetesjournals.org/care/article/45/Supplement_1/S17/138925/2-Classification-and-Diagnosis-of-Diabetes
Endocrinology	E20	Hypoparathyroidism	Mayo Clinic and BMJ Best Practice Guidelines	https://www.mayoclinic.org/diseases-conditions/hypoparathyroidism/diagnosis-treatment/drc-20355381
Endocrinology	E22	Hyperfunction of pituitary gland	American Association of Endocrine	https://pmc.ncbi.nlm.nih.gov/articles/PMC5393422/
Cardiology	I05.0	Rheumatic mitral stenosis	American Heart Association	https://www.nature.com/articles/nrcardio.2012.7
Cardiology	I07.1	Rheumatic tricuspid insufficiency	American Heart Association	https://www.ahajournals.org/doi/10.1161/CIR.0000000000000923#core-R16-R58
Cardiology	I10	Essential (primary) hypertension	American College of Cardiology	https://pubmed.ncbi.nlm.nih.gov/29146535/
Cardiology	I15	Secondary hypertension	American Heart Association	https://pubmed.ncbi.nlm.nih.gov/18574054/
Cardiology	I16	Hypertensive crisis	Cardiology in review Journal	https://journals.lww.com/cardiologyinreview/abstract/2010/03000/hypertensive_crisis.10.aspx
Cardiology	I21	Acute myocardial infarction	American Heart Association	https://pubmed.ncbi.nlm.nih.gov/30153967/
Cardiology	I25	Chronic ischemic heart disease	American Heart Association	https://www.ahajournals.org/doi/10.1161/CIR.0000000000001168?utm_campaign=sciencenews22-23&utm_source=science-news&utm_medium=phd-link&utm_content=phd-07-20-23
Cardiology	I30	Acute pericarditis	Journal of the American College of Cardiology	https://pubmed.ncbi.nlm.nih.gov/31918837/
Cardiology	I46	Cardiac arrest	ACC/AHA	https://www.ahajournals.org/doi/pdf/10.1161/circulationaha.106.178233
Cardiology	I50	Heart failure	AHA	https://www.ahajournals.org/doi/10.1161/CIR.0000000000001063
Hepatology	K72.0	Acute Liver Failure	American Association for the Study of Liver Diseases	https://www.aasld.org/sites/default/files/2023-03/Acute%20Liver%20Failure%20Update2011.pdf
Hepatology	K74.3	Primary Biliary Cholangitis	American Association for the Study of Liver Diseases	https://journals.lww.com/hep/Fulltext/2019/01000/Primary_Biliary_Cholangitis__2018_Practice.32.aspx
Hepatology	K75.4	Autoimmune Hepatitis	American Association for the Study of Liver Diseases	https://journals.lww.com/hep/fulltext/2020/08000/diagnosis_and_management_of_autoimmune_hepatitis.24.aspx
